# Supplementary material for: Isolation, Characterization, and Autophagy Function of BECN1-Splicing Isoforms in Cancer Cells
Source: Biomolecules. 2022 Aug 2;12(8):1069. doi: 10.3390/biom12081069 (PMC9405542; doi:10.3390/biom12081069)
Supplement: Supplementary file 1 [file biomolecules-12-01069-s001.zip]

Archive with 5 entries (4 files):
- biomolecules-1829267-supplementary_final proofed version/
- biomolecules-1829267-supplementary_final proofed version/Figure S1.jpg
- biomolecules-1829267-supplementary_final proofed version/Figure S2.jpg
- biomolecules-1829267-supplementary_final proofed version/Figure S3.jpg
- biomolecules-1829267-supplementary_final proofed version/Table S1.jpg
